# Supplementary material for: Characterizing Obesity Interventions and Treatment for Children and Youths During 1991–2018
Source: Int J Environ Res Public Health. 2019 Oct 31;16(21):4227. doi: 10.3390/ijerph16214227 (PMC6863014; doi:10.3390/ijerph16214227)
Supplement: Supplementary file 1 [file ijerph-16-04227-s001.zip]

Archive with 5 entries (4 files):
- Supplemental Figure S1.tif
- __MACOSX/
- __MACOSX/._Supplemental Figure S1.tif
- Supplemental Table S1.docx
- __MACOSX/._Supplemental Table S1.docx
